# Supplementary material for: Reassessing the efficacy of bevacizumab in newly diagnosed glioblastoma: A systematic review and external pseudodata-based analysis
Source: Neurooncol Adv. 2024 Jan 22;6(1):vdad174. doi: 10.1093/noajnl/vdad174 (PMC10883711; doi:10.1093/noajnl/vdad174)
Supplement: vdad174_suppl_Supplementary_Data [file vdad174_suppl_supplementary_data.xlsx]

## Sheet: Chinot_2014
time	event	arm		Calcaulated OS (months)	Reported OS (months)	Difference (%)
0.408163	1	1		16.6	16.7	-0.598802
0.408163	1	1
1.12245	1	1
1.12245	1	1
1.53061	1	1
1.53061	1	1
2.14286	1	1
2.14286	1	1
2.14286	1	1
2.14286	1	1
2.85714	1	1
2.85714	1	1
2.85714	1	1
2.85714	1	1
3.06122	1	1
3.06122	1	1
3.46939	1	1
3.67347	1	1
3.67347	1	1
3.67347	1	1
3.67347	1	1
3.87755	1	1
3.87755	1	1
3.87755	1	1
3.87755	1	1
4.28571	1	1
4.28571	1	1
4.28571	1	1
4.28571	1	1
4.69388	1	1
4.69388	1	1
4.69388	1	1
4.69388	1	1
5.20408	1	1
5.20408	1	1
5.20408	1	1
5.20408	1	1
5.40816	1	1
5.40816	1	1
5.40816	1	1
5.91837	1	1
5.91837	1	1
5.91837	1	1
5.91837	1	1
5.91837	1	1
5.91837	1	1
6.32653	1	1
6.32653	1	1
6.32653	1	1
6.32653	1	1
7.04082	1	1
7.04082	1	1
7.04082	1	1
7.04082	1	1
7.04082	1	1
7.04082	1	1
7.2449	1	1
7.2449	1	1
7.7551	1	1
7.7551	1	1
7.7551	1	1
7.95918	1	1
7.95918	1	1
7.95918	1	1
7.95918	1	1
7.95918	1	1
7.95918	1	1
7.95918	1	1
7.95918	1	1
8.16327	1	1
8.16327	1	1
8.16327	1	1
8.16327	1	1
8.36735	1	1
8.36735	1	1
8.36735	1	1
8.36735	1	1
8.46939	1	1
8.46939	1	1
8.46939	1	1
8.77551	1	1
8.77551	1	1
8.77551	1	1
8.77551	1	1
8.77551	1	1
8.77551	1	1
8.77551	1	1
8.77551	1	1
8.77551	1	1
8.77551	1	1
8.97959	1	1
8.97959	1	1
8.97959	1	1
8.97959	1	1
9.38776	1	1
9.59184	1	1
9.59184	1	1
9.59184	1	1
9.59184	1	1
9.89796	1	1
9.89796	1	1
9.89796	1	1
9.89796	1	1
9.89796	1	1
9.89796	1	1
10.102	1	1
10.102	1	1
10.102	1	1
10.102	1	1
10.102	1	1
10.102	1	1
10.4082	1	1
10.4082	1	1
10.4082	1	1
10.5102	1	1
10.5102	1	1
10.5102	1	1
10.5102	1	1
10.8163	1	1
10.8163	1	1
10.8163	1	1
10.8163	1	1
10.8163	1	1
10.8163	1	1
11.1224	1	1
11.1224	1	1
11.1224	1	1
11.1224	1	1
11.1224	1	1
11.1224	1	1
11.1224	1	1
11.3265	1	1
11.3265	1	1
11.3265	1	1
11.3265	1	1
11.6327	1	1
11.6327	1	1
11.6327	1	1
11.6327	1	1
11.6327	1	1
11.6327	1	1
11.8367	1	1
11.8367	1	1
11.8367	1	1
11.8367	1	1
11.8367	1	1
11.9388	1	1
11.9388	1	1
11.9388	1	1
11.9388	1	1
11.9388	1	1
11.9388	1	1
12.1429	1	1
12.1429	1	1
12.1429	1	1
12.449	1	1
12.449	1	1
12.449	1	1
12.449	1	1
12.9592	1	1
12.9592	1	1
12.9592	1	1
12.9592	1	1
12.9592	1	1
12.9592	1	1
12.9592	1	1
12.9592	1	1
13.3673	1	1
13.3673	1	1
13.3673	1	1
13.3673	1	1
13.3673	1	1
13.4694	1	1
13.4694	1	1
13.4694	1	1
13.4694	1	1
13.6735	1	1
13.6735	1	1
13.6735	1	1
13.6735	1	1
13.6735	1	1
13.6735	1	1
13.8776	1	1
13.8776	1	1
13.8776	1	1
14.2857	1	1
14.2857	1	1
14.2857	1	1
14.2857	1	1
14.2857	1	1
14.2857	1	1
14.3878	1	1
14.3878	1	1
14.3878	1	1
14.6939	1	1
14.6939	1	1
15	1	1
15	1	1
15	1	1
15	1	1
15.6122	1	1
15.6122	1	1
15.6122	1	1
15.6122	1	1
15.6122	1	1
16.0204	1	1
16.0204	1	1
16.0204	1	1
16.0204	1	1
16.0204	1	1
16.0204	1	1
16.4286	1	1
16.4286	1	1
16.4286	1	1
16.4286	1	1
16.4286	1	1
16.4286	1	1
16.4286	1	1
16.4286	1	1
16.4286	1	1
16.4286	1	1
16.4286	1	1
16.6327	1	1
16.6327	1	1
16.6327	1	1
16.6327	1	1
16.9388	1	1
16.9388	1	1
16.9388	1	1
16.9388	1	1
16.9388	1	1
17.6531	1	1
17.6531	1	1
17.6531	1	1
17.6531	1	1
17.8571	1	1
17.8571	1	1
17.9592	1	1
17.9592	1	1
17.9592	1	1
17.9592	1	1
17.9592	1	1
18.6735	1	1
18.6735	1	1
18.6735	1	1
18.6735	1	1
18.8776	1	1
18.8776	1	1
18.8776	1	1
18.8776	1	1
18.8776	1	1
19.1837	1	1
19.1837	1	1
19.2857	1	1
19.2857	1	1
19.2857	1	1
19.2857	1	1
19.7959	1	1
19.7959	1	1
19.7959	1	1
19.7959	1	1
19.7959	1	1
20	1	1
20	1	1
20	1	1
20	1	1
20.4082	1	1
20.4082	1	1
20.4082	1	1
20.4082	1	1
20.7143	1	1
20.7143	1	1
20.7143	1	1
20.7143	1	1
20.7143	1	1
21.2245	1	1
21.2245	1	1
21.2245	1	1
21.2245	1	1
21.2245	1	1
21.2245	1	1
21.2245	1	1
21.5306	1	1
21.5306	1	1
21.5306	1	1
21.5306	1	1
21.5306	1	1
21.5306	1	1
21.9388	1	1
22.449	1	1
22.449	1	1
22.449	1	1
22.449	1	1
22.449	1	1
22.449	1	1
22.449	1	1
22.8571	1	1
22.8571	1	1
22.8571	1	1
22.8571	1	1
23.2653	1	1
23.2653	1	1
23.2653	1	1
23.5714	1	1
23.5714	1	1
24.0816	1	1
24.0816	1	1
24.0816	1	1
24.0816	1	1
24.0816	1	1
24.2857	1	1
24.2857	1	1
24.2857	1	1
24.898	1	1
24.898	1	1
24.898	1	1
26.1224	1	1
26.1224	1	1
26.1224	1	1
27.0408	1	1
27.0408	1	1
27.2449	1	1
27.2449	1	1
27.2449	1	1
27.2449	1	1
27.2449	1	1
27.2449	1	1
28.1633	1	1
28.1633	1	1
28.1633	1	1
28.4694	1	1
28.4694	1	1
28.4694	1	1
29.1837	1	1
29.1837	1	1
29.898	1	1
30.2041	1	1
30.2041	1	1
30.5102	1	1
30.5102	1	1
32.449	1	1
33.0612	1	1
33.0612	1	1
33.3673	1	1
37.0408	1	1
37.0408	1	1
37.7551	1	1
37.7551	1	1
40.6122	1	1
40.6122	1	1
40.6122	1	1
0.765306	0	1
0.765306	0	1
1.32653	0	1
1.83673	0	1
2.5	0	1
3.26531	0	1
3.77551	0	1
4.08163	0	1
4.4898	0	1
4.94898	0	1
5.66327	0	1
5.66327	0	1
7.5	0	1
8.26531	0	1
10	0	1
10.4592	0	1
10.9694	0	1
11.4796	0	1
12.7041	0	1
13.2653	0	1
13.7755	0	1
14.5408	0	1
19.0306	0	1
19.5408	0	1
20.2041	0	1
21.1224	0	1
21.3776	0	1
21.7347	0	1
21.7347	0	1
22.1939	0	1
22.1939	0	1
22.1939	0	1
22.6531	0	1
22.6531	0	1
23.0612	0	1
23.0612	0	1
23.4184	0	1
23.4184	0	1
23.7755	0	1
23.7755	0	1
24.1837	0	1
24.4898	0	1
24.4898	0	1
24.4898	0	1
24.7959	0	1
25.5102	0	1
25.5102	0	1
25.5102	0	1
25.5102	0	1
25.5102	0	1
25.5102	0	1
25.5102	0	1
25.5102	0	1
25.5102	0	1
26.5816	0	1
26.5816	0	1
26.5816	0	1
26.5816	0	1
26.5816	0	1
26.5816	0	1
27.7041	0	1
27.7041	0	1
27.7041	0	1
27.7041	0	1
27.7041	0	1
28.3163	0	1
28.8265	0	1
28.8265	0	1
28.8265	0	1
28.8265	0	1
29.5408	0	1
29.5408	0	1
29.5408	0	1
30.051	0	1
30.3571	0	1
30.3571	0	1
31.4796	0	1
31.4796	0	1
31.4796	0	1
31.4796	0	1
31.4796	0	1
31.4796	0	1
31.4796	0	1
31.4796	0	1
31.4796	0	1
31.4796	0	1
31.4796	0	1
31.4796	0	1
31.4796	0	1
31.4796	0	1
31.4796	0	1
31.4796	0	1
32.7551	0	1
32.7551	0	1
32.7551	0	1
32.7551	0	1
35.2041	0	1
35.2041	0	1
35.2041	0	1
35.2041	0	1
35.2041	0	1
35.2041	0	1
35.2041	0	1
35.2041	0	1
37.398	0	1
39.1837	0	1
39.1837	0	1
39.1837	0	1
39.1837	0	1
40.9694	0	1
40.9694	0	1
41.3265	0	1

## Sheet: Gilbert 2013
time	event	arm		Calcaulated OS (months)	Reported OS (months)	Difference (%)
0	1	1		16.5	16.6	-0.60241
0	1	1
0	1	1
0.745	1	1
0.745	1	1
0.745	1	1
0.745	1	1
0.745	1	1
0.745	1	1
1.938	1	1
2.012	1	1
2.012	1	1
2.161	1	1
2.161	1	1
2.385	1	1
2.385	1	1
2.534	1	1
2.534	1	1
2.534	1	1
2.683	1	1
2.683	1	1
2.758	1	1
2.758	1	1
2.758	1	1
2.907	1	1
2.981	1	1
2.981	1	1
3.503	1	1
3.727	1	1
3.727	1	1
3.727	1	1
3.727	1	1
3.727	1	1
3.727	1	1
3.727	1	1
3.727	1	1
3.727	1	1
3.727	1	1
3.727	1	1
3.95	1	1
4.099	1	1
4.099	1	1
4.099	1	1
4.248	1	1
4.472	1	1
4.472	1	1
4.77	1	1
4.77	1	1
4.994	1	1
4.994	1	1
4.994	1	1
5.217	1	1
5.217	1	1
5.366	1	1
5.366	1	1
5.441	1	1
5.441	1	1
5.441	1	1
5.441	1	1
5.441	1	1
5.441	1	1
6.783	1	1
6.783	1	1
6.783	1	1
6.783	1	1
6.783	1	1
6.783	1	1
6.783	1	1
6.783	1	1
7.528	1	1
7.528	1	1
7.602	1	1
7.602	1	1
7.602	1	1
7.602	1	1
7.677	1	1
7.677	1	1
7.677	1	1
7.826	1	1
7.826	1	1
7.975	1	1
7.975	1	1
8.199	1	1
8.199	1	1
8.199	1	1
8.348	1	1
8.348	1	1
8.571	1	1
8.571	1	1
8.571	1	1
8.72	1	1
8.72	1	1
8.72	1	1
8.944	1	1
8.944	1	1
8.944	1	1
9.093	1	1
9.093	1	1
9.093	1	1
9.093	1	1
9.317	1	1
9.317	1	1
9.317	1	1
9.466	1	1
9.466	1	1
9.54	1	1
9.54	1	1
9.54	1	1
9.54	1	1
9.615	1	1
9.615	1	1
9.764	1	1
9.764	1	1
9.764	1	1
9.913	1	1
9.913	1	1
9.913	1	1
9.913	1	1
9.988	1	1
9.988	1	1
9.988	1	1
9.988	1	1
10.211	1	1
10.211	1	1
10.435	1	1
10.435	1	1
10.435	1	1
10.733	1	1
10.957	1	1
10.957	1	1
11.106	1	1
11.18	1	1
11.18	1	1
11.18	1	1
11.18	1	1
11.255	1	1
11.255	1	1
11.255	1	1
11.404	1	1
11.404	1	1
11.404	1	1
11.553	1	1
11.553	1	1
11.553	1	1
11.702	1	1
11.702	1	1
11.776	1	1
11.776	1	1
11.776	1	1
11.925	1	1
11.925	1	1
11.925	1	1
12	1	1
12	1	1
12	1	1
12.149	1	1
12.149	1	1
12.149	1	1
12.149	1	1
13.342	1	1
13.342	1	1
13.491	1	1
13.491	1	1
13.64	1	1
13.64	1	1
13.863	1	1
13.863	1	1
13.863	1	1
13.863	1	1
14.012	1	1
14.012	1	1
14.236	1	1
14.236	1	1
14.236	1	1
14.236	1	1
14.534	1	1
14.534	1	1
14.534	1	1
14.534	1	1
14.758	1	1
14.758	1	1
14.758	1	1
14.758	1	1
14.907	1	1
14.907	1	1
15.13	1	1
15.13	1	1
15.503	1	1
15.503	1	1
15.801	1	1
15.801	1	1
15.801	1	1
16.025	1	1
16.398	1	1
16.398	1	1
16.398	1	1
16.472	1	1
16.472	1	1
16.472	1	1
16.472	1	1
16.472	1	1
16.472	1	1
16.472	1	1
16.472	1	1
16.472	1	1
16.472	1	1
16.621	1	1
16.621	1	1
16.845	1	1
16.845	1	1
16.845	1	1
16.845	1	1
16.845	1	1
17.665	1	1
17.665	1	1
17.665	1	1
17.665	1	1
17.739	1	1
17.739	1	1
17.739	1	1
17.739	1	1
17.888	1	1
17.888	1	1
17.888	1	1
17.888	1	1
17.888	1	1
17.888	1	1
18.186	1	1
18.484	1	1
18.484	1	1
18.783	1	1
18.783	1	1
18.783	1	1
19.081	1	1
19.304	1	1
19.304	1	1
19.453	1	1
19.453	1	1
19.453	1	1
19.602	1	1
19.602	1	1
19.677	1	1
19.677	1	1
19.677	1	1
19.826	1	1
19.826	1	1
19.826	1	1
19.826	1	1
19.901	1	1
19.901	1	1
19.901	1	1
19.901	1	1
19.901	1	1
20.646	1	1
20.646	1	1
20.646	1	1
20.944	1	1
20.944	1	1
20.944	1	1
21.391	1	1
21.391	1	1
21.391	1	1
21.391	1	1
21.913	1	1
21.913	1	1
21.913	1	1
21.913	1	1
22.211	1	1
22.211	1	1
22.658	1	1
22.658	1	1
23.031	1	1
23.329	1	1
24	1	1
24.224	1	1
24.224	1	1
24.224	1	1
24.522	1	1
24.522	1	1
24.522	1	1
24.745	1	1
24.745	1	1
25.491	1	1
25.491	1	1
25.714	1	1
25.714	1	1
25.714	1	1
25.714	1	1
25.714	1	1
26.012	1	1
26.012	1	1
26.012	1	1
27.801	1	1
27.801	1	1
28.099	1	1
28.099	1	1
28.099	1	1
28.099	1	1
28.099	1	1
29.59	1	1
29.739	1	1
29.888	1	1
29.888	1	1
29.888	1	1
29.888	1	1
31.006	1	1
31.006	1	1
31.006	1	1
31.901	1	1
31.901	1	1
31.901	1	1
33.242	1	1
33.988	1	1
34.957	1	1
34.957	1	1
35.255	1	1
35.255	1	1
35.925	1	1
35.925	1	1
35.925	1	1
39.652	1	1
43.677	1	1
43.677	1	1
43.677	1	1
45.764	1	1
45.764	1	1
4.0245	0	1
8.087	0	1
12.671	0	1
13.5655	0	1
14.385	0	1
15.0185	0	1
15.652	0	1
16.5465	0	1
17.1805	0	1
18.037	0	1
18.6335	0	1
19.5275	0	1
20.1615	0	1
21.1675	0	1
21.652	0	1
22.4345	0	1
23.18	0	1
24.373	0	1
24.6335	0	1
24.894	0	1
25.267	0	1
25.6025	0	1
25.863	0	1
26.6085	0	1
26.6085	0	1
26.6085	0	1
26.6085	0	1
27.503	0	1
27.503	0	1
27.95	0	1
28.8445	0	1
28.8445	0	1
28.8445	0	1
28.8445	0	1
28.8445	0	1
29.8135	0	1
30.41	0	1
30.41	0	1
30.41	0	1
31.3415	0	1
31.3415	0	1
31.3415	0	1
32.0125	0	1
32.385	0	1
32.385	0	1
32.944	0	1
32.944	0	1
33.615	0	1
33.615	0	1
34.3605	0	1
34.3605	0	1
34.3605	0	1
35.106	0	1
35.3665	0	1
35.7015	0	1
35.7015	0	1
36.5215	0	1
36.5215	0	1
36.5215	0	1
48	0	1
48	0	1
48	0	1
48	0	1
48	0	1
48	0	1
48	0	1
48	0	1
48	0	1
48	0	1
48	0	1
48	0	1
48	0	1
48	0	1
48	0	1
48	0	1
48	0	1
48	0	1
48	0	1
48	0	1
48	0	1
48	0	1
48	0	1
48	0	1
48	0	1
48	0	1

## Sheet: Gilbert 2014
time	event	arm		Calcaulated OS (months)	Reported OS (months)	Difference (%)
0.698	1	1		16.3	16.1	1.24224
0.698	1	1
0.698	1	1
0.829	1	1
0.96	1	1
0.96	1	1
1.44	1	1
1.44	1	1
1.527	1	1
2.007	1	1
2.007	1	1
2.443	1	1
2.443	1	1
2.443	1	1
2.487	1	1
2.574	1	1
2.574	1	1
2.574	1	1
3.054	1	1
3.141	1	1
3.228	1	1
3.228	1	1
3.446	1	1
3.621	1	1
3.621	1	1
3.664	1	1
3.664	1	1
3.795	1	1
3.926	1	1
4.013	1	1
4.406	1	1
4.493	1	1
4.493	1	1
4.493	1	1
4.493	1	1
4.493	1	1
5.06	1	1
5.453	1	1
5.846	1	1
5.977	1	1
5.977	1	1
6.064	1	1
6.064	1	1
6.151	1	1
6.675	1	1
6.675	1	1
6.762	1	1
6.893	1	1
6.893	1	1
6.893	1	1
7.198	1	1
7.241	1	1
7.241	1	1
7.328	1	1
7.328	1	1
7.328	1	1
7.328	1	1
7.939	1	1
8.026	1	1
8.201	1	1
8.288	1	1
8.288	1	1
8.375	1	1
8.375	1	1
8.418	1	1
8.68	1	1
8.811	1	1
8.855	1	1
8.855	1	1
8.942	1	1
9.073	1	1
9.073	1	1
9.203	1	1
9.29	1	1
9.421	1	1
9.552	1	1
9.552	1	1
9.552	1	1
9.552	1	1
9.639	1	1
9.639	1	1
9.901	1	1
9.988	1	1
10.119	1	1
10.119	1	1
10.424	1	1
10.424	1	1
10.424	1	1
10.555	1	1
10.729	1	1
11.122	1	1
11.122	1	1
11.34	1	1
11.34	1	1
11.514	1	1
11.602	1	1
11.951	1	1
11.994	1	1
11.994	1	1
12.038	1	1
12.038	1	1
12.474	1	1
12.692	1	1
12.867	1	1
12.867	1	1
13.085	1	1
13.347	1	1
13.477	1	1
13.477	1	1
13.564	1	1
13.564	1	1
13.695	1	1
13.826	1	1
13.826	1	1
13.957	1	1
14.043	1	1
14.043	1	1
14.043	1	1
14.043	1	1
14.043	1	1
14.392	1	1
14.479	1	1
14.479	1	1
14.479	1	1
14.523	1	1
14.566	1	1
14.566	1	1
14.697	1	1
14.784	1	1
14.871	1	1
15.002	1	1
15.133	1	1
15.351	1	1
15.351	1	1
15.438	1	1
15.525	1	1
15.525	1	1
15.525	1	1
15.525	1	1
15.525	1	1
16.048	1	1
16.048	1	1
16.135	1	1
16.135	1	1
16.266	1	1
16.266	1	1
16.31	1	1
16.396	1	1
16.396	1	1
16.396	1	1
16.658	1	1
17.007	1	1
17.007	1	1
17.226	1	1
17.443	1	1
17.443	1	1
18.011	1	1
18.098	1	1
18.36	1	1
18.36	1	1
18.622	1	1
18.883	1	1
19.145	1	1
19.363	1	1
19.407	1	1
19.407	1	1
19.494	1	1
19.624	1	1
19.624	1	1
19.799	1	1
19.93	1	1
20.148	1	1
20.148	1	1
20.41	1	1
20.802	1	1
21.326	1	1
21.326	1	1
21.326	1	1
21.893	1	1
22.024	1	1
22.024	1	1
22.111	1	1
23.159	1	1
23.726	1	1
24.031	1	1
24.293	1	1
24.336	1	1
24.336	1	1
25.078	1	1
25.471	1	1
27.698	1	1
27.828	1	1
28.003	1	1
28.745	1	1
29.399	1	1
29.574	1	1
0.3055	0	1
0.8945	0	1
1.265	0	1
1.767	0	1
2.2035	0	1
2.6615	0	1
3.0105	0	1
3.5335	0	1
3.8605	0	1
4.3625	0	1
4.7765	0	1
5.2565	0	1
5.6495	0	1
7.0455	0	1
8.07	0	1
9.0075	0	1
10.0535	0	1
11.0785	0	1
12.169	0	1
12.583	0	1
12.7795	0	1
12.976	0	1
13.2815	0	1
13.5205	0	1
13.7605	0	1
14	0	1
14.2175	0	1
14.5445	0	1
14.7405	0	1
15.0675	0	1
15.242	0	1
15.4815	0	1
15.7215	0	1
15.983	0	1
16.288	0	1
16.527	0	1
16.8325	0	1
17.1165	0	1
17.3345	0	1
17.6615	0	1
17.6615	0	1
18.229	0	1
18.229	0	1
18.491	0	1
18.7525	0	1
18.7525	0	1
19.014	0	1
19.254	0	1
19.385	0	1
19.559	0	1
19.7115	0	1
19.8645	0	1
20.039	0	1
20.279	0	1
20.606	0	1
20.606	0	1
20.606	0	1
21.064	0	1
21.064	0	1
21.064	0	1
21.4785	0	1
21.4785	0	1
21.762	0	1
21.9585	0	1
22.635	0	1
22.635	0	1
22.635	0	1
22.635	0	1
22.635	0	1
22.635	0	1
23.4425	0	1
23.4425	0	1
23.4425	0	1
23.4425	0	1
23.8785	0	1
24.598	0	1
24.598	0	1
25.2745	0	1
25.2745	0	1
26.519	0	1
26.519	0	1
26.519	0	1
26.519	0	1
26.519	0	1
27.6325	0	1
27.9155	0	1
28.374	0	1
28.374	0	1
28.963	0	1
29.29	0	1
30.097	0	1
30.097	0	1
30.097	0	1
30.097	0	1
30.097	0	1
30.097	0	1
30.097	0	1
30.097	0	1
30.097	0	1
30.097	0	1
30.097	0	1
30.097	0	1
30.097	0	1
30.097	0	1
30.097	0	1
30.097	0	1
30.097	0	1
30.097	0	1
30.097	0	1
30.097	0	1
30.097	0	1
30.097	0	1
30.097	0	1

## Sheet: Herrlinger 2019
time	event	arm		Calcaulated OS (months)	Reported OS (months)	Difference (%)
3.31765	1	1		31.4	31.4	0
4.09412	1	1
5.78824	1	1
5.78824	1	1
6.84706	1	1
11.2941	1	1
11.4353	1	1
15.0353	1	1
15.6706	1	1
16.0941	1	1
16.1647	1	1
18.8471	1	1
21.6	1	1
22.3059	1	1
22.3765	1	1
23.1529	1	1
23.9294	1	1
24.9882	1	1
25.9765	1	1
26.4	1	1
27.1059	1	1
27.8118	1	1
28.0235	1	1
28.9412	1	1
29.2941	1	1
30.1412	1	1
30.4941	1	1
31.4118	1	1
33.5294	1	1
33.7412	1	1
34.4471	1	1
36.9176	1	1
37.4118	1	1
41.5765	1	1
44.8941	1	1
47.2941	1	1
49.7647	1	1
1.65882	0	1
6.31765	0	1
9.07059	0	1
13.2353	0	1
20.2235	0	1
30.9176	0	1
39.4588	0	1
39.4588	0	1
43.0235	0	1
43.0235	0	1
46.0941	0	1
46.0941	0	1
48.5294	0	1
68.4	0	1
68.4	0	1
68.4	0	1
68.4	0	1
68.4	0	1
68.4	0	1
68.4	0	1
68.4	0	1
68.4	0	1
68.4	0	1

## Sheet: Kong 2017
time	event	arm		Calcaulated OS (months)	Reported OS (months)	Difference (%)
0.146765	1	1		16.5	16.88	-2.25118
1.03512	1	1
1.99763	1	1
2.66409	1	1
4.36625	1	1
6.29108	1	1
6.29108	1	1
6.95774	1	1
7.47646	1	1
8.66067	1	1
9.47545	1	1
9.47545	1	1
10.4395	1	1
10.4395	1	1
10.7356	1	1
11.1095	1	1
11.1095	1	1
11.1095	1	1
11.1095	1	1
11.4069	1	1
11.4069	1	1
12.37	1	1
12.5927	1	1
12.594	1	1
12.594	1	1
12.819	1	1
12.819	1	1
12.819	1	1
13.5614	1	1
13.5614	1	1
13.5614	1	1
13.9333	1	1
13.9333	1	1
14.0826	1	1
14.7489	1	1
15.121	1	1
15.121	1	1
15.7887	1	1
15.7887	1	1
16.5295	1	1
17.4932	1	1
17.4932	1	1
17.716	1	1
19.0486	1	1
19.7894	1	1
21.4921	1	1
22.3067	1	1
23.8603	1	1
24.9721	1	1
25.3433	1	1
28.2295	1	1
29.1184	1	1
31.8569	1	1
1.51589	0	1
2.33047	0	1
3.51469	0	1
5.29081	0	1
5.29081	0	1
6.58694	0	1
8.06818	0	1
8.91955	0	1
11.2574	0	1
12.0726	0	1
13.1519	0	1
14.4155	0	1
15.4169	0	1
16.1585	0	1
16.9732	0	1
18.3818	0	1
19.4184	0	1
20.64	0	1
23.0833	0	1
24.6012	0	1
26.7856	0	1
26.7856	0	1
28.6363	0	1
30.3758	0	1
36.036	0	1
36.036	0	1
36.036	0	1
36.036	0	1
36.036	0	1
36.036	0	1
36.036	0	1
36.036	0	1
36.036	0	1
41.1027	0	1
42.9888	0	1
42.9888	0	1

## Sheet: Lassman 2023
time	event	arm		Calcaulated OS (months)	Reported OS (months)	Difference (%)
0.456522	1	1		18.9	18.7	1.06952
0.456522	1	1
2.08696	1	1
2.08696	1	1
2.41304	1	1
2.41304	1	1
2.86957	1	1
2.86957	1	1
3.26087	1	1
3.45652	1	1
3.78261	1	1
3.78261	1	1
3.78261	1	1
3.78261	1	1
4.17391	1	1
4.17391	1	1
4.5	1	1
4.5	1	1
5.02174	1	1
5.02174	1	1
5.34783	1	1
5.34783	1	1
5.6087	1	1
5.6087	1	1
5.93478	1	1
6.84783	1	1
6.84783	1	1
7.23913	1	1
7.43478	1	1
7.43478	1	1
7.95652	1	1
8.08696	1	1
8.47826	1	1
8.86957	1	1
8.86957	1	1
9.52174	1	1
9.52174	1	1
9.52174	1	1
9.78261	1	1
10.1087	1	1
10.6957	1	1
10.8913	1	1
11.2826	1	1
11.6739	1	1
11.8696	1	1
12.1957	1	1
12.3913	1	1
12.9783	1	1
13.5	1	1
13.8913	1	1
14.4783	1	1
14.6739	1	1
14.6739	1	1
15.5217	1	1
15.7826	1	1
16.1739	1	1
16.6957	1	1
17.087	1	1
17.8696	1	1
18.5217	1	1
18.913	1	1
19.1739	1	1
20.1522	1	1
20.7391	1	1
21.5217	1	1
22.5	1	1
23.8043	1	1
25.0435	1	1
25.9565	1	1
27.3261	1	1
0.228261	0	1
0.228261	0	1
0.228261	0	1
0.228261	0	1
0.228261	0	1
0.228261	0	1
0.228261	0	1
0.228261	0	1
0.228261	0	1
0.228261	0	1
0.847826	0	1
0.847826	0	1
0.847826	0	1
0.847826	0	1
0.847826	0	1
0.847826	0	1
0.847826	0	1
0.847826	0	1
0.847826	0	1
0.847826	0	1
0.847826	0	1
0.847826	0	1
0.847826	0	1
0.847826	0	1
0.847826	0	1
0.847826	0	1
0.847826	0	1
0.847826	0	1
1.66304	0	1
1.66304	0	1
1.66304	0	1
1.66304	0	1
1.66304	0	1
1.66304	0	1
1.66304	0	1
1.66304	0	1
1.66304	0	1
1.66304	0	1
1.66304	0	1
1.66304	0	1
1.66304	0	1
1.66304	0	1
1.66304	0	1
1.66304	0	1
1.66304	0	1
1.66304	0	1
1.66304	0	1
1.66304	0	1
2.25	0	1
2.25	0	1
2.25	0	1
2.25	0	1
2.25	0	1
2.25	0	1
2.25	0	1
2.25	0	1
2.6413	0	1
2.6413	0	1
2.6413	0	1
2.6413	0	1
2.6413	0	1
2.6413	0	1
2.6413	0	1
2.6413	0	1
2.6413	0	1
2.6413	0	1
2.6413	0	1
3.06522	0	1
3.06522	0	1
3.06522	0	1
3.06522	0	1
3.06522	0	1
3.06522	0	1
3.06522	0	1
3.06522	0	1
3.06522	0	1
3.3587	0	1
3.3587	0	1
3.3587	0	1
3.3587	0	1
3.55435	0	1
3.55435	0	1
3.55435	0	1
3.55435	0	1
3.55435	0	1
3.71739	0	1
3.71739	0	1
3.71739	0	1
3.97826	0	1
3.97826	0	1
3.97826	0	1
3.97826	0	1
3.97826	0	1
3.97826	0	1
3.97826	0	1
3.97826	0	1
3.97826	0	1
4.33696	0	1
4.33696	0	1
4.33696	0	1
4.33696	0	1
4.33696	0	1
4.33696	0	1
4.33696	0	1
4.33696	0	1
4.69565	0	1
4.69565	0	1
4.69565	0	1
4.69565	0	1
4.69565	0	1
4.69565	0	1
4.69565	0	1
4.69565	0	1
4.69565	0	1
4.95652	0	1
4.95652	0	1
4.95652	0	1
5.18478	0	1
5.18478	0	1
5.18478	0	1
5.18478	0	1
5.18478	0	1
5.18478	0	1
5.18478	0	1
5.18478	0	1
5.47826	0	1
5.47826	0	1
5.47826	0	1
5.47826	0	1
5.47826	0	1
5.47826	0	1
5.67391	0	1
5.67391	0	1
5.67391	0	1
5.83696	0	1
5.83696	0	1
5.83696	0	1
5.83696	0	1
6.13043	0	1
6.13043	0	1
6.13043	0	1
6.13043	0	1
6.13043	0	1
6.13043	0	1
6.13043	0	1
6.13043	0	1
6.13043	0	1
6.52174	0	1
6.52174	0	1
6.52174	0	1
6.52174	0	1
6.78261	0	1
6.94565	0	1
6.94565	0	1
7.1413	0	1
7.1413	0	1
7.33696	0	1
7.33696	0	1
7.63043	0	1
7.63043	0	1
7.63043	0	1
7.63043	0	1
7.8913	0	1
7.8913	0	1
8.02174	0	1
8.21739	0	1
8.21739	0	1
8.21739	0	1
8.41304	0	1
8.57609	0	1
8.57609	0	1
8.77174	0	1
8.77174	0	1
8.96739	0	1
8.96739	0	1
9.22826	0	1
9.22826	0	1
9.22826	0	1
9.22826	0	1
9.45652	0	1
9.65217	0	1
9.65217	0	1
9.65217	0	1
9.91304	0	1
9.91304	0	1
9.91304	0	1
10.2717	0	1
10.2717	0	1
10.2717	0	1
10.2717	0	1
10.5652	0	1
10.5652	0	1
10.5652	0	1
10.7935	0	1
10.7935	0	1
11.087	0	1
11.087	0	1
11.087	0	1
11.087	0	1
11.4783	0	1
11.4783	0	1
11.4783	0	1
11.4783	0	1
11.7717	0	1
11.7717	0	1
11.9022	0	1
12.0652	0	1
12.0652	0	1
12.587	0	1
12.587	0	1
13.0435	0	1
13.4022	0	1
13.6957	0	1
13.6957	0	1
14.1522	0	1
14.3478	0	1
14.837	0	1
15.1304	0	1
15.3587	0	1
15.6522	0	1
15.913	0	1
16.0761	0	1
16.5326	0	1
16.7935	0	1
16.9891	0	1
17.2174	0	1
17.5435	0	1
17.7391	0	1
18.7826	0	1
19.5978	0	1
20.0543	0	1
20.7717	0	1
21.3913	0	1
22.0761	0	1
22.8913	0	1
23.6087	0	1
24.2935	0	1
25.2391	0	1
25.6957	0	1
26.087	0	1
26.4783	0	1
26.8043	0	1
27.0978	0	1
27.8804	0	1
27.8804	0	1
27.8804	0	1

## Sheet: Lim 2022
time	event	arm		Calcaulated OS (months)	Reported OS (months)	Difference (%)
1.765	1	1		31.9	32.1	-0.623053
1.765	1	1
2.206	1	1
2.206	1	1
2.206	1	1
3.254	1	1
3.861	1	1
3.861	1	1
3.861	1	1
3.861	1	1
5.13	1	1
5.13	1	1
5.13	1	1
5.847	1	1
5.847	1	1
5.847	1	1
6.067	1	1
6.067	1	1
6.619	1	1
6.619	1	1
6.619	1	1
6.619	1	1
7.502	1	1
7.502	1	1
7.502	1	1
8.163	1	1
9.377	1	1
9.377	1	1
9.377	1	1
9.377	1	1
10.204	1	1
10.259	1	1
10.259	1	1
10.259	1	1
10.259	1	1
10.646	1	1
10.646	1	1
10.646	1	1
11.749	1	1
11.749	1	1
11.749	1	1
12.08	1	1
12.08	1	1
12.08	1	1
12.08	1	1
12.355	1	1
12.466	1	1
12.466	1	1
12.466	1	1
13.017	1	1
13.017	1	1
13.238	1	1
13.238	1	1
14.231	1	1
14.231	1	1
14.231	1	1
14.727	1	1
14.727	1	1
14.727	1	1
14.727	1	1
14.727	1	1
14.727	1	1
15.058	1	1
15.058	1	1
15.334	1	1
15.334	1	1
15.334	1	1
15.555	1	1
15.555	1	1
15.555	1	1
15.555	1	1
15.555	1	1
15.886	1	1
15.886	1	1
16.217	1	1
16.217	1	1
16.713	1	1
16.713	1	1
16.713	1	1
17.099	1	1
17.099	1	1
17.651	1	1
18.313	1	1
18.313	1	1
18.313	1	1
18.644	1	1
19.03	1	1
19.14	1	1
19.14	1	1
19.14	1	1
19.14	1	1
19.747	1	1
19.967	1	1
19.967	1	1
19.967	1	1
19.967	1	1
19.967	1	1
20.188	1	1
20.188	1	1
20.629	1	1
20.629	1	1
20.629	1	1
21.181	1	1
21.181	1	1
21.457	1	1
21.457	1	1
21.457	1	1
22.008	1	1
22.008	1	1
22.008	1	1
22.008	1	1
22.008	1	1
22.284	1	1
22.284	1	1
23.056	1	1
23.056	1	1
23.056	1	1
23.056	1	1
23.166	1	1
23.166	1	1
23.166	1	1
23.166	1	1
23.884	1	1
23.884	1	1
23.884	1	1
23.884	1	1
23.884	1	1
24.159	1	1
24.159	1	1
24.932	1	1
24.932	1	1
24.932	1	1
25.538	1	1
25.538	1	1
25.538	1	1
25.869	1	1
25.869	1	1
26.531	1	1
26.531	1	1
26.752	1	1
26.752	1	1
26.752	1	1
28.02	1	1
28.02	1	1
28.02	1	1
28.02	1	1
28.517	1	1
28.517	1	1
28.793	1	1
29.234	1	1
29.234	1	1
29.51	1	1
29.51	1	1
30.061	1	1
30.061	1	1
30.558	1	1
30.558	1	1
30.558	1	1
30.558	1	1
31.054	1	1
31.054	1	1
31.054	1	1
31.44	1	1
31.44	1	1
31.44	1	1
31.661	1	1
31.661	1	1
31.937	1	1
31.937	1	1
32.268	1	1
32.268	1	1
32.268	1	1
32.654	1	1
32.654	1	1
32.654	1	1
33.095	1	1
33.095	1	1
33.095	1	1
33.095	1	1
33.591	1	1
33.591	1	1
33.867	1	1
33.867	1	1
34.088	1	1
34.088	1	1
34.088	1	1
34.088	1	1
34.419	1	1
34.639	1	1
35.026	1	1
35.026	1	1
35.356	1	1
35.356	1	1
35.356	1	1
35.743	1	1
35.963	1	1
35.963	1	1
35.963	1	1
36.294	1	1
36.735	1	1
37.397	1	1
38.114	1	1
38.335	1	1
38.831	1	1
38.831	1	1
39.99	1	1
41.424	1	1
42.748	1	1
44.072	1	1
44.623	1	1
45.064	1	1
45.561	1	1
45.561	1	1
45.561	1	1
46.443	1	1
50.194	1	1
50.801	1	1
50.801	1	1
0.4965	0	1
1.379	0	1
2.73	0	1
2.73	0	1
3.723	0	1
4.4955	0	1
5.4885	0	1
7.0605	0	1
7.8325	0	1
8.77	0	1
9.7905	0	1
10.4525	0	1
10.9765	0	1
13.624	0	1
15.196	0	1
16.8785	0	1
21.291	0	1
24.5455	0	1
24.5455	0	1
24.5455	0	1
25.235	0	1
25.235	0	1
25.7035	0	1
26.2	0	1
26.2	0	1
26.2	0	1
26.6415	0	1
26.9725	0	1
27.6065	0	1
27.6065	0	1
27.6065	0	1
27.6065	0	1
28.2685	0	1
28.655	0	1
28.655	0	1
29.0135	0	1
29.372	0	1
29.7855	0	1
29.7855	0	1
30.3095	0	1
30.3095	0	1
30.3095	0	1
30.806	0	1
30.806	0	1
30.806	0	1
31.247	0	1
31.247	0	1
31.247	0	1
31.5505	0	1
31.799	0	1
31.799	0	1
32.1025	0	1
32.1025	0	1
32.461	0	1
32.461	0	1
32.461	0	1
32.764	0	1
32.9845	0	1
33.343	0	1
33.343	0	1
33.343	0	1
33.343	0	1
33.729	0	1
33.729	0	1
33.9775	0	1
34.2535	0	1
34.2535	0	1
34.529	0	1
34.529	0	1
34.8325	0	1
34.8325	0	1
35.191	0	1
35.191	0	1
35.5495	0	1
35.5495	0	1
35.5495	0	1
35.853	0	1
36.1285	0	1
36.1285	0	1
36.5145	0	1
36.5145	0	1
36.8455	0	1
37.1765	0	1
37.1765	0	1
37.7555	0	1
37.7555	0	1
37.7555	0	1
37.7555	0	1
38.2245	0	1
38.583	0	1
38.583	0	1
38.583	0	1
39.245	0	1
39.245	0	1
39.245	0	1
39.245	0	1
39.8245	0	1
39.8245	0	1
40.2655	0	1
40.2655	0	1
40.2655	0	1
40.8445	0	1
40.8445	0	1
40.8445	0	1
41.286	0	1
41.7275	0	1
41.7275	0	1
41.7275	0	1
42.3895	0	1
42.3895	0	1
42.3895	0	1
43.0235	0	1
43.0235	0	1
43.6855	0	1
43.6855	0	1
43.6855	0	1
44.182	0	1
44.4575	0	1
44.8435	0	1
44.8435	0	1
45.257	0	1
45.257	0	1
45.5885	0	1
45.864	0	1
45.864	0	1
46.2775	0	1
46.636	0	1
46.636	0	1
47.1875	0	1
47.1875	0	1
47.1875	0	1
47.9875	0	1
47.9875	0	1
47.9875	0	1
48.815	0	1
49.67	0	1
49.67	0	1
50.47	0	1
51.27	0	1
51.27	0	1

## Sheet: Omuro 2023
time	event	arm		Calcaulated OS (months)	Reported OS (months)	Difference (%)
1.363	1	1		14.8	14.9	-0.671141
1.363	1	1
2.831	1	1
3.041	1	1
3.041	1	1
3.391	1	1
3.391	1	1
3.566	1	1
3.566	1	1
3.706	1	1
3.706	1	1
3.811	1	1
3.811	1	1
3.811	1	1
3.986	1	1
3.986	1	1
4.197	1	1
4.197	1	1
4.197	1	1
4.197	1	1
4.197	1	1
4.581	1	1
4.581	1	1
4.827	1	1
4.827	1	1
4.827	1	1
5.247	1	1
5.247	1	1
5.247	1	1
5.526	1	1
5.526	1	1
5.911	1	1
6.051	1	1
6.051	1	1
6.156	1	1
6.156	1	1
6.226	1	1
6.366	1	1
6.506	1	1
6.716	1	1
6.751	1	1
6.961	1	1
6.961	1	1
6.961	1	1
6.961	1	1
7.381	1	1
7.381	1	1
7.836	1	1
8.081	1	1
8.081	1	1
8.081	1	1
8.71	1	1
8.71	1	1
8.71	1	1
8.711	1	1
8.711	1	1
8.711	1	1
8.711	1	1
8.886	1	1
8.886	1	1
9.061	1	1
9.236	1	1
9.236	1	1
9.236	1	1
9.236	1	1
9.481	1	1
9.481	1	1
9.937	1	1
9.937	1	1
9.937	1	1
9.937	1	1
9.937	1	1
9.937	1	1
9.937	1	1
10.112	1	1
10.112	1	1
10.112	1	1
10.182	1	1
10.182	1	1
10.357	1	1
10.357	1	1
10.497	1	1
10.497	1	1
10.497	1	1
10.497	1	1
10.497	1	1
10.847	1	1
10.952	1	1
10.952	1	1
10.988	1	1
10.988	1	1
10.988	1	1
11.338	1	1
11.338	1	1
11.338	1	1
11.338	1	1
11.757	1	1
11.757	1	1
11.757	1	1
11.757	1	1
11.757	1	1
11.828	1	1
11.828	1	1
12.108	1	1
12.108	1	1
12.108	1	1
12.248	1	1
12.248	1	1
12.248	1	1
12.354	1	1
12.354	1	1
12.354	1	1
12.354	1	1
12.983	1	1
12.983	1	1
12.984	1	1
12.984	1	1
12.984	1	1
12.984	1	1
12.984	1	1
13.264	1	1
13.614	1	1
13.614	1	1
13.614	1	1
13.824	1	1
13.824	1	1
13.824	1	1
14.034	1	1
14.034	1	1
14.034	1	1
14.034	1	1
14.349	1	1
14.629	1	1
14.629	1	1
14.839	1	1
14.839	1	1
14.839	1	1
15.084	1	1
15.084	1	1
15.433	1	1
15.433	1	1
15.433	1	1
15.433	1	1
15.433	1	1
15.433	1	1
15.679	1	1
15.679	1	1
15.959	1	1
15.959	1	1
15.959	1	1
16.134	1	1
16.134	1	1
16.134	1	1
16.414	1	1
16.414	1	1
16.659	1	1
16.659	1	1
16.729	1	1
17.079	1	1
17.079	1	1
17.079	1	1
17.149	1	1
17.29	1	1
17.29	1	1
17.29	1	1
17.29	1	1
17.29	1	1
17.29	1	1
17.85	1	1
17.85	1	1
17.85	1	1
18.2	1	1
18.2	1	1
18.2	1	1
18.2	1	1
18.55	1	1
18.55	1	1
18.865	1	1
18.865	1	1
19.075	1	1
19.075	1	1
19.494	1	1
19.67	1	1
19.67	1	1
19.67	1	1
19.915	1	1
19.915	1	1
19.915	1	1
20.264	1	1
20.264	1	1
20.579	1	1
20.579	1	1
20.579	1	1
20.754	1	1
20.894	1	1
20.965	1	1
20.965	1	1
21.314	1	1
21.314	1	1
21.559	1	1
21.559	1	1
21.944	1	1
21.944	1	1
22.084	1	1
22.644	1	1
22.644	1	1
22.644	1	1
23.973	1	1
24.323	1	1
24.323	1	1
24.707	1	1
26.106	1	1
26.665	1	1
26.841	1	1
27.191	1	1
27.366	1	1
27.366	1	1
28.17	1	1
28.38	1	1
28.556	1	1
28.556	1	1
28.626	1	1
0.681	0	1
0.681	0	1
2.097	0	1
2.097	0	1
2.097	0	1
4.389	0	1
7.171	0	1
7.958	0	1
9.8665	0	1
10.637	0	1
11.5475	0	1
13.439	0	1
15.556	0	1
16.0465	0	1
16.5365	0	1
17.114	0	1
17.57	0	1
21.4365	0	1
21.7515	0	1
21.7515	0	1
22.014	0	1
22.3465	0	1
22.3465	0	1
22.3465	0	1
22.3465	0	1
22.819	0	1
22.819	0	1
23.396	0	1
23.396	0	1
23.396	0	1
23.396	0	1
23.396	0	1
23.8855	0	1
24.148	0	1
24.148	0	1
24.515	0	1
25.2665	0	1
25.2665	0	1
25.2665	0	1
25.2665	0	1
25.2665	0	1
25.966	0	1
25.966	0	1
26.3855	0	1
26.3855	0	1
26.753	0	1
26.9805	0	1
27.5235	0	1
27.9255	0	1
28.275	0	1
28.591	0	1
29.0805	0	1
29.0805	0	1
30.1295	0	1
30.1295	0	1
30.1295	0	1
31.283	0	1
32.3315	0	1

## Sheet: Stupp 2005
time	event	arm		Calcaulated OS (months)	Reported OS (months)	Difference (%)
0.506787	1	1		14.6	14.6	0
0.506787	1	1
0.950226	1	1
1.52036	1	1
1.52036	1	1
1.8371	1	1
1.8371	1	1
2.59729	1	1
2.59729	1	1
2.91403	1	1
2.91403	1	1
3.04072	1	1
3.04072	1	1
3.61086	1	1
3.61086	1	1
3.61086	1	1
3.61086	1	1
3.61086	1	1
3.61086	1	1
3.73756	1	1
3.73756	1	1
3.8009	1	1
3.86425	1	1
3.86425	1	1
3.99095	1	1
3.99095	1	1
4.24434	1	1
4.37104	1	1
4.56109	1	1
4.68778	1	1
4.87783	1	1
5.06787	1	1
5.32127	1	1
5.32127	1	1
5.57466	1	1
5.70136	1	1
5.76471	1	1
5.76471	1	1
5.95475	1	1
6.1448	1	1
6.20814	1	1
6.20814	1	1
6.33484	1	1
6.39819	1	1
6.52489	1	1
6.84163	1	1
6.84163	1	1
6.84163	1	1
6.84163	1	1
6.90498	1	1
6.90498	1	1
6.96833	1	1
6.96833	1	1
7.47511	1	1
7.72851	1	1
7.72851	1	1
7.72851	1	1
7.91855	1	1
7.91855	1	1
7.91855	1	1
8.1086	1	1
8.1086	1	1
8.29864	1	1
8.55204	1	1
8.55204	1	1
8.55204	1	1
8.55204	1	1
8.67873	1	1
8.67873	1	1
8.74208	1	1
8.74208	1	1
8.86878	1	1
8.99548	1	1
8.99548	1	1
9.18552	1	1
9.18552	1	1
9.18552	1	1
9.18552	1	1
9.37557	1	1
9.37557	1	1
9.50226	1	1
9.50226	1	1
9.62896	1	1
9.62896	1	1
9.62896	1	1
9.9457	1	1
9.9457	1	1
10.009	1	1
10.009	1	1
10.1357	1	1
10.1357	1	1
10.2624	1	1
10.4525	1	1
10.4525	1	1
10.4525	1	1
10.6425	1	1
10.6425	1	1
10.8326	1	1
10.8326	1	1
10.8326	1	1
11.3394	1	1
11.3394	1	1
11.4661	1	1
11.4661	1	1
11.6561	1	1
11.6561	1	1
11.6561	1	1
11.6561	1	1
11.8462	1	1
11.8462	1	1
11.8462	1	1
12.0995	1	1
12.0995	1	1
12.0995	1	1
12.2262	1	1
12.2262	1	1
12.3529	1	1
12.3529	1	1
12.4163	1	1
12.4163	1	1
12.543	1	1
12.543	1	1
12.6697	1	1
12.7964	1	1
12.7964	1	1
12.7964	1	1
13.2398	1	1
13.2398	1	1
13.2398	1	1
13.5566	1	1
13.5566	1	1
13.6199	1	1
13.6199	1	1
13.8733	1	1
13.8733	1	1
14	1	1
14	1	1
14.4434	1	1
14.4434	1	1
14.4434	1	1
14.4434	1	1
14.4434	1	1
14.6335	1	1
14.6335	1	1
14.7602	1	1
14.7602	1	1
15.0769	1	1
15.0769	1	1
15.457	1	1
15.6471	1	1
15.7738	1	1
15.7738	1	1
15.7738	1	1
15.9638	1	1
16.2172	1	1
16.2805	1	1
16.2805	1	1
16.3439	1	1
16.3439	1	1
16.3439	1	1
16.3439	1	1
16.9774	1	1
16.9774	1	1
17.1041	1	1
17.1041	1	1
17.2308	1	1
17.2308	1	1
17.3575	1	1
17.3575	1	1
17.3575	1	1
17.3575	1	1
17.9276	1	1
17.9276	1	1
18.1176	1	1
18.1176	1	1
18.3077	1	1
18.3077	1	1
18.4344	1	1
18.4344	1	1
18.4344	1	1
18.6878	1	1
18.9412	1	1
18.9412	1	1
18.9412	1	1
19.3213	1	1
19.3213	1	1
19.7647	1	1
19.7647	1	1
19.7647	1	1
19.7647	1	1
20.3348	1	1
20.905	1	1
21.2217	1	1
21.3484	1	1
21.4751	1	1
21.6652	1	1
21.6652	1	1
22.4887	1	1
22.4887	1	1
22.552	1	1
22.6787	1	1
22.6787	1	1
22.7421	1	1
23.3756	1	1
23.3756	1	1
24.3258	1	1
24.3258	1	1
24.4525	1	1
24.9593	1	1
24.9593	1	1
25.4661	1	1
25.4661	1	1
25.9095	1	1
26.8597	1	1
27.0498	1	1
30.2805	1	1
30.4072	1	1
30.9774	1	1
2.15385	0	1
4.0543	0	1
13.5882	0	1
15.267	0	1
16.5973	0	1
18.371	0	1
18.8145	0	1
19.1312	0	1
19.1312	0	1
19.543	0	1
20.0498	0	1
20.0498	0	1
20.6199	0	1
20.6199	0	1
21	0	1
21.2851	0	1
21.5701	0	1
22.0452	0	1
22.0452	0	1
22.457	0	1
22.9955	0	1
22.9955	0	1
23.3122	0	1
23.7873	0	1
23.7873	0	1
24.6742	0	1
24.6742	0	1
25.2127	0	1
25.2127	0	1
25.6878	0	1
26.2579	0	1
26.2579	0	1
26.2579	0	1
26.733	0	1
28.6652	0	1
28.6652	0	1
28.6652	0	1
28.6652	0	1
28.6652	0	1
28.6652	0	1
28.6652	0	1
28.6652	0	1
28.6652	0	1
28.6652	0	1
28.6652	0	1
30.6923	0	1
39.4027	0	1
39.4027	0	1
39.4027	0	1
39.4027	0	1
39.4027	0	1
39.4027	0	1
39.4027	0	1
39.4027	0	1
39.4027	0	1
39.4027	0	1
39.4027	0	1
39.4027	0	1
39.4027	0	1
39.4027	0	1
39.4027	0	1
39.4027	0	1
39.4027	0	1
39.4027	0	1
39.4027	0	1
39.4027	0	1
39.4027	0	1
39.4027	0	1
39.4027	0	1

## Sheet: Stupp 2014
time	event	arm		Calcaulated OS (months)	Reported OS (months)	Difference (%)
1.23711	1	1		26.8	26.32	1.82371
1.23711	1	1
1.23711	1	1
1.97938	1	1
2.14433	1	1
2.47423	1	1
2.47423	1	1
2.5567	1	1
3.13402	1	1
3.21649	1	1
3.62887	1	1
3.71134	1	1
4.28866	1	1
4.70103	1	1
4.70103	1	1
5.1134	1	1
5.27835	1	1
5.4433	1	1
5.60825	1	1
5.69072	1	1
5.7732	1	1
5.7732	1	1
5.85567	1	1
5.85567	1	1
5.93814	1	1
6.10309	1	1
6.26804	1	1
6.43299	1	1
6.51546	1	1
6.51546	1	1
6.59794	1	1
6.76289	1	1
7.25773	1	1
7.25773	1	1
7.34021	1	1
7.6701	1	1
7.6701	1	1
7.75258	1	1
7.83505	1	1
8.16495	1	1
8.41237	1	1
8.57732	1	1
8.57732	1	1
8.57732	1	1
9.23711	1	1
9.81443	1	1
10.3918	1	1
11.0515	1	1
11.2165	1	1
11.5464	1	1
11.5464	1	1
12.0412	1	1
12.1237	1	1
12.1237	1	1
12.4536	1	1
12.7835	1	1
13.1959	1	1
13.3608	1	1
13.5258	1	1
13.6082	1	1
13.7732	1	1
13.7732	1	1
14.1031	1	1
14.268	1	1
14.268	1	1
14.6804	1	1
15.0928	1	1
15.1753	1	1
15.1753	1	1
15.1753	1	1
15.2577	1	1
15.3402	1	1
15.5876	1	1
15.8351	1	1
15.9175	1	1
16	1	1
16	1	1
16	1	1
16.0825	1	1
16.1649	1	1
16.2474	1	1
16.4124	1	1
16.6598	1	1
17.1546	1	1
17.1546	1	1
17.3196	1	1
17.3196	1	1
17.6495	1	1
18.3093	1	1
18.8866	1	1
18.9691	1	1
18.9691	1	1
19.6289	1	1
20.1237	1	1
20.2062	1	1
20.2887	1	1
20.2887	1	1
20.866	1	1
20.9485	1	1
21.3608	1	1
21.3608	1	1
21.6082	1	1
21.9381	1	1
22.1031	1	1
22.1031	1	1
22.268	1	1
22.268	1	1
22.7629	1	1
22.8454	1	1
23.0928	1	1
23.5876	1	1
23.8351	1	1
23.9175	1	1
23.9175	1	1
24.0825	1	1
24.4948	1	1
24.4948	1	1
24.5773	1	1
25.4021	1	1
25.567	1	1
25.567	1	1
25.8144	1	1
25.8144	1	1
26.1443	1	1
26.1443	1	1
26.1443	1	1
26.8041	1	1
26.9691	1	1
26.9691	1	1
26.9691	1	1
29.6082	1	1
29.6082	1	1
29.9381	1	1
31.9175	1	1
34.3093	1	1
34.8041	1	1
34.8041	1	1
35.134	1	1
35.7938	1	1
0.618557	0	1
0.618557	0	1
1.60825	0	1
1.60825	0	1
2.30928	0	1
2.84536	0	1
7.01031	0	1
8.28866	0	1
10.1031	0	1
11.134	0	1
13.567	0	1
16.1237	0	1
17.2371	0	1
18.5979	0	1
19.299	0	1
19.299	0	1
20	0	1
20.5773	0	1
20.9072	0	1
21.4845	0	1
21.6495	0	1
21.8144	0	1
21.8144	0	1
22.0206	0	1
22.1856	0	1
22.1856	0	1
22.5155	0	1
22.5155	0	1
22.5155	0	1
22.8041	0	1
22.9691	0	1
22.9691	0	1
23.3402	0	1
23.3402	0	1
23.3402	0	1
23.3402	0	1
23.7113	0	1
23.7113	0	1
24	0	1
24.2887	0	1
24.5361	0	1
24.9897	0	1
24.9897	0	1
24.9897	0	1
24.9897	0	1
25.4845	0	1
25.6907	0	1
25.9794	0	1
26.4742	0	1
26.4742	0	1
26.4742	0	1
26.4742	0	1
28.1237	0	1
28.1237	0	1
28.1237	0	1
28.1237	0	1
28.1237	0	1
28.1237	0	1
28.1237	0	1
28.1237	0	1
28.1237	0	1
28.1237	0	1
28.1237	0	1
29.4433	0	1
29.4433	0	1
29.7732	0	1
29.7732	0	1
29.7732	0	1
30.9278	0	1
30.9278	0	1
30.9278	0	1
30.9278	0	1
30.9278	0	1
30.9278	0	1
30.9278	0	1
30.9278	0	1
30.9278	0	1
30.9278	0	1
30.9278	0	1
30.9278	0	1
30.9278	0	1
30.9278	0	1
33.1134	0	1
33.1134	0	1
33.1134	0	1
33.1134	0	1
33.1134	0	1
33.1134	0	1
33.1134	0	1
33.1134	0	1
33.1134	0	1
33.1134	0	1
33.1134	0	1
33.1134	0	1
33.1134	0	1
33.1134	0	1
33.1134	0	1
33.1134	0	1
33.1134	0	1
35.4639	0	1
45.3608	0	1
45.3608	0	1
45.3608	0	1
45.3608	0	1
45.3608	0	1
45.3608	0	1
45.3608	0	1
45.3608	0	1
45.3608	0	1
45.3608	0	1
45.3608	0	1
45.3608	0	1
45.3608	0	1
45.3608	0	1
45.3608	0	1
45.3608	0	1
45.3608	0	1
45.3608	0	1
45.3608	0	1
45.3608	0	1
45.3608	0	1
45.3608	0	1
45.3608	0	1
45.3608	0	1
45.3608	0	1
45.3608	0	1
45.3608	0	1
45.3608	0	1
45.3608	0	1
45.3608	0	1
45.3608	0	1
45.3608	0	1
45.3608	0	1
45.3608	0	1

[truncated: 3 more sheets: Stupp 2017, Weller 2017, Westphal 2015]
